# Supplementary material for: A randomized multi-arm open labelled comparative clinical trial report of Pankajakasthuri DiabetEaze powder, a novel polyherbal formulation on the nutritional management and glycemic control in type 2 diabetic and prediabetic patients
Source: Heliyon. 2025 Feb 13;11(4):e42631. doi: 10.1016/j.heliyon.2025.e42631 (PMC11903805; doi:10.1016/j.heliyon.2025.e42631)
Supplement: Multimedia component 3 [file mmc3.xlsx]

## Sheet: Sheet1
Methodology used for analysis vitamins, minerals, glycemic index, haematology and other serum biochemistry parameters
lab parameters	Assessment method	Instrument used	Instrument model number
Haemoglobin	SPECTROPHOTOMETRY	HORIBA	YUMIZEN H550
Packed Cell Volume	IMPEDANCE	HORIBA	YUMIZEN H551
Red Cell Count	IMPEDANCE VARIATION	HORIBA	YUMIZEN H552
Platelets	IMPEDANCE VARIATION	HORIBA	YUMIZEN H553
Reticulocyte Count	SUPRAVITAL STAINING TECHNIQUE	STAINING TECHNIQUE	STAINING TECHNIQUE
TOTAL LEUCOCYTE COUNT	IMPEDANCE VARIATION	HORIBA	YUMIZEN H555
Neutrophils	IMPEDANCE VARIATION/ABSORBANCE	HORIBA	YUMIZEN H556
Lymphocytes	IMPEDANCE VARIATION/ABSORBANCE	HORIBA	YUMIZEN H557
monocytes	IMPEDANCE VARIATION/ABSORBANCE	HORIBA	YUMIZEN H558
Eosinophils	IMPEDANCE VARIATION/ABSORBANCE	HORIBA	YUMIZEN H559
Basophils	IMPEDANCE VARIATION/ABSORBANCE	HORIBA	YUMIZEN H560
MCV	IMPEDANCE	HORIBA	YUMIZEN H561
MCH	IMPEDANCE	HORIBA	YUMIZEN H562
MCHC	IMPEDANCE	HORIBA	YUMIZEN H563
ESR	Westergren method	SPEROGENX	QUALCYTE 10
Fasting Blood Sugar	Hexokinase	SIEMENS	DIMENSION EXL 200
Post Prandial Blood Sugar	Hexokinase	SIEMENS	DIMENSION EXL 200
OGTT 1 hr,2 hr	Hexokinase	SIEMENS	DIMENSION EXL 200
HbA1c	TURBIDIMETRY INHIBITION IMMUNO ASSAY	SIEMENS	DIMENSION EXL 200
Urea	Urease, colorimetric	SIEMENS	DIMENSION EXL 200
Serum Creatinine	Alkalin picrate-Kinetic	SIEMENS	DIMENSION EXL 200
Serum Uric acid	Uricase, colorimeteric	SIEMENS	DIMENSION EXL 200
Total Bilirubin	Jendrassik Grof	SIEMENS	DIMENSION EXL 200
SGOT (AST)	UV with P5P	SIEMENS	DIMENSION EXL 200
SGPT (ALT)	UV with P5P	SIEMENS	DIMENSION EXL 200
Alkaline Phosphatase	PNPP, AMP Buffer	SIEMENS	DIMENSION EXL 200
Total Proteins	Biuret, reagent blank end point	SIEMENS	DIMENSION EXL 200
Serum Albumin	Bromcresol Purple (BCP)	SIEMENS	DIMENSION EXL 200
Serum Globulin	CALCULATED	SIEMENS	DIMENSION EXL 200
CRP	TURBIDIMETRY	SIEMENS	DIMENSION EXL 200
Sodium	ISE indirect	SIEMENS	DIMENSION EXL 200
Potassium	ISE indirect	SIEMENS	DIMENSION EXL 200
Bicarbonates	ISE indirect	SIEMENS	DIMENSION EXL 200
Chlorides	ISE indirect	SIEMENS	DIMENSION EXL 200
Albumin Creatine Ratio	Bromcresol Purple (BCP)/Alkalin picrate-Kinetic	SIEMENS	DIMENSION EXL 200
Total Cholesterol	Cholestrol Oxidase esterase,peroxidase	SIEMENS	DIMENSION EXL 200
Triglycerides	Enzymatic , end point	SIEMENS	DIMENSION EXL 200
HDL	Direct Measure -PEG	SIEMENS	DIMENSION EXL 200
LDL	Enzymatic , end point	SIEMENS	DIMENSION EXL 200
VLDL	CALCULATED	SIEMENS	DIMENSION EXL 200
Copper (Cu)	PHOTOMETRY	SIEMENS	ADVIA 2400
Magnesium (Mg)	Methylthymol blue	SIEMENS	DIMENSION EXL 200
Calcium (Ca)	o-cresolphthalein complexone	SIEMENS	DIMENSION EXL 200
Phosphorous (P)	Phosphomolybdate reduction	SIEMENS	DIMENSION EXL 200
Manganese (Mn)	ICP - MASS SPECTROMETRY	Thermo Fisher	ICAPQC ICP MS
Zinc (Zn)	PHOTOMETRY NITRO-PAPS	SIEMENS	ADVIA 2400
Selenium (Se)	ICP - MASS SPECTROMETRY	Thermo Fisher	ICAPQC ICP MS
Vitamin B2	- LIQUID CHROMATOGRAPHY TANDEM MASS SPECTROMETRY	shimadzu	LC-MS/MS 80408045
Vitamin B6	- LIQUID CHROMATOGRAPHY TANDEM MASS SPECTROMETRY	shimadzu	LC-MS/MS 80408045
Vitamin B12	C.L.I.A	SIEMENS	CENTAUR
Vitamin D3	C.L.I.A	SIEMENS	CENTAUR XP
